# Supplementary material for: FLAME: Training and Validating a Newly Conceived Model Incorporating Alpha-Glutathione-S-Transferase Serum Levels for Predicting Advanced Hepatic Fibrosis and Acute Cardiovascular Events in Metabolic Dysfunction-Associated Steatotic Liver Disease (MASLD)
Source: Int J Mol Sci. 2025 Jan 17;26(2):761. doi: 10.3390/ijms26020761 (PMC11765617; doi:10.3390/ijms26020761)
Supplement: Supplementary file 1 [file ijms-26-00761-s001.zip]

Archive with 10 entries (10 files):
- Supplementary Figure S1.pdf
- Supplementary Figure S2.pdf
- Supplementary Figure S3.pdf
- Supplementary Figure S4.pdf
- Supplementary Table S1.pdf
- Supplementary Table S2 .pdf
- Supplementary Table S3.pdf
- Supplementary Table S4.pdf
- Supplementary Table S5.pdf
- Supplementary Table S6.pdf
